# Supplementary material for: Quantitative susceptibility mapping demonstrates ageing-related long-term structural brain changes in adult rats after mild ischaemic stroke
Source: Brain Commun. 2026 May 21;8(3):fcag182. doi: 10.1093/braincomms/fcag182 (PMC13228143; doi:10.1093/braincomms/fcag182)
Supplement: fcag182_Supplementary_Data [file fcag182_supplementary_data.zip]

Archive with 3 entries (3 files):
- Supplementary_material_QSM_liearmixedmodel.ipynb
- Supplementary_material_ROI_list.txt
- Supplementary_material_TCAM_QSM.ipynb
