# Supplementary material for: Quantitative susceptibility mapping demonstrates ageing-related long-term structural brain changes in adult rats after mild ischaemic stroke
Source: Brain Commun. 2026 May 21;8(3):fcag182. doi: 10.1093/braincomms/fcag182 (PMC13228143; doi:10.1093/braincomms/fcag182)
Supplement: fcag182_Supplementary_Data [file fcag182_supplementary_data.zip › Supplementary_material_QSM_liearmixedmodel.ipynb]

# %% [code]
import pandas as pd
import numpy as np
from mprod import table2tensor
import fnmatch
from mprod.dimensionality_reduction import TCAM
from sklearn.decomposition import PCA
import matplotlib.pyplot as plt
import seaborn as sns; sns.set_style('ticks')
from scipy.stats import zscore
import nibabel as nib

file_path = 'E:\desktop\cap_paper\TCAM\paper_revision/QSMwithoutnan_post_contrahemis.xls' # without baseline

istr = '_QSM'   
istr2 = '_Baseline'#'_VB'
data = pd.read_excel(file_path, index_col=[0,4])
data2 = pd.read_excel(file_path)
curr_side = '1psi'  #can be ipsi/contra

sig_var = 4.5

side_data = data[data.side == curr_side]

data_table = side_data[side_data.columns[data.columns.str.endswith(istr) + data.columns.str.endswith(istr2)]]
data_table_no_VB = side_data[side_data.columns[data.columns.str.endswith(istr)]]
data_table.columns.values.tolist()

excluded_regions=['Olfactory_Bulb'+istr,'Genu_of_the_Facial_Nerve'+istr,'Optic_Tract_and_Optic_Chiasm'+istr,\
                  'Spinal_Cord'+istr,'Optic_Pathways'+istr, 'Brachium_Pontis'+istr,'SP5'+istr,'Anterior_Commissure_Intrabulbar_part'+istr]
excluded_regions_B=['Olfactory_Bulb'+istr2,'Genu_of_the_Facial_Nerve'+istr2,'Optic_Tract_and_Optic_Chiasm'+istr2,\
                  'Spinal_Cord'+istr2,'Optic_Pathways'+istr2, 'Brachium_Pontis'+istr2,'SP5'+istr2,'Anterior_Commissure_Intrabulbar_part'+istr2]

data_table.drop(excluded_regions + excluded_regions_B, axis=1, inplace=True)
data_table_no_VB.drop(excluded_regions, axis=1, inplace=True)


# %% [markdown]
# Linear mixed model

# %% [code]
import pandas as pd
import statsmodels.formula.api as smf

data_normalized = data_table.copy()

# normalization on whole brain
qsm_cols = [c for c in data_table.columns if c.endswith('_QSM') and c != 'wholebrain_withoutOB_QSM']
data_normalized[qsm_cols] = data_table[qsm_cols].sub(data_table['wholebrain_withoutOB_QSM'], axis=0)

# baseline normalization on whole brain
baseline_cols = [c for c in data_table.columns if c.endswith('_Baseline') and c != 'wholebrain_withoutOB_Baseline']
data_normalized[baseline_cols] = data_table[baseline_cols].sub(data_table['wholebrain_withoutOB_Baseline'], axis=0)
data_normalized = data_normalized.apply(zscore)
data_normalized.reset_index(inplace=True)
significant_regions = []
insignificant_regions = []
# MixedLM loop
for region in qsm_cols:
    baseline_var = region.replace('_QSM', '_Baseline')
    formula = f"{region} ~ {baseline_var} + timepoint_n"

    
    md = smf.mixedlm(formula,
                     data=data_normalized,
                     groups='subject',
                     re_formula="~ timepoint_n")
    mdf = md.fit(method="lbfgs")
    display(mdf.summary())
    pval = mdf.pvalues.get('timepoint_n', None)
    tval = mdf.tvalues['timepoint_n']
    insignificant_regions.append((region, pval, tval))
    if pval is not None and pval < 0.05:  
        significant_regions.append((region, pval, tval))

# Output the significant brain regions and the corresponding p-values for each timepoint_n
print("Timepoint significant region:")
for region, pval, T in significant_regions:
    print(f"{region}: p = {pval:.4f}")
# save
df_sig = pd.DataFrame(significant_regions,  columns=["Region", "P_value","t statistics"])
df_sig.sort_values("P_value", inplace=True)
df_sig.to_csv("significant_regions_contrahemis_ipsi.csv", index=False)
print("\n save to 'significant_regions_contrahemis_ipsi.csv'")

df_insig = pd.DataFrame(insignificant_regions,  columns=["Region", "P_value", "t statistics"])
df_insig.sort_values("P_value", inplace=True)
df_insig.to_csv("insignificant_regions_contrahemis_ipsi.csv", index=False)
print("\n save to 'insignificant_regions_contrahemis_ipsi.csv'")

# %% [code]
