# Supplementary material for: Quantitative susceptibility mapping demonstrates ageing-related long-term structural brain changes in adult rats after mild ischaemic stroke
Source: Brain Commun. 2026 May 21;8(3):fcag182. doi: 10.1093/braincomms/fcag182 (PMC13228143; doi:10.1093/braincomms/fcag182)
Supplement: fcag182_Supplementary_Data [file fcag182_supplementary_data.zip › Supplementary_material_ROI_list.txt]

 Striatum
 Granule_Cell_Level_of_the_Cerebellum
 Molecular_Layer_of_the_Cerebellum
 Amygdalohyppocampic_Area
 Amygdalopiriform_Cortex
 Primary_Auditory_Cortex
 Secondary_Auditory_Cortex_Dorsal_Part
 Secondary_Auditory_Cortex_Ventral_Part
 Lateral_Primary_Auditory_Cortex
 Primary_Cingular_Cortex
 Secondary_Cingular_Cortex
 Cornu_Ammonis_1
 Cornu_Ammonis_2
 Cornu_Ammonis_3
 Dentate_Gyrus
 Fasciola_Cinereum
 Parasubiculum
 Presubiculum
 Subiculum
 Agranular_Dysgranular_Insular_Cortex
 Agranular_Insular_Cortex
 Dysgranular_Insular_Cortex
 Posterior_Agralunar_Insular_Cortex
 Dorso_Lateral_Orbital_Cortex
 Frontal_Association_Cortex
 Orbitofrontal_Region
 PreLimbic_System
 Primary_Motor_Cortex
 Secondary_Motor_Cortex
 Entorhinal_Cortex
 Lateral_Entorhinal_Cortex_Internal_part
 Lateral_Entorhinal_Cortex
 Lateral_Entorhinal_Cortex_external_part
 Medial_Entorhinal_Cortex
 Perirhinal_Area_35
 Perirhinal_Area_36
 Perirhinal_Cortex
 Lateral_Parietal_Associative_Cortex
 Medial_Parietal_Associative_Cortex
 Parietal_Cortex_Postero_Caudal_Part
 Parietal_Cortex_Postero_Dorsal_Part
 Parietal_Cortex_Postero_Rostral
 Retosplenial_Dysgranular_Cortex
 Retrosplenial_Granular_Cortex_Part_A
 Retrosplenial_Granular_Cortex_Part_B
 Primary_Somatosensory_Cortex_Barrel_field
 Primary_Somatosensory_Cortex_Dysgranular
 Primary_Somatosensory_Cortex_Dysgranular_Zone_0
 Primary_Somatosensory_Cortex_Forelimb
 Primary_Somatosensory_Cortex_Hindlimb
 Primary_Somatosensory_Cortex_Jaw
 Primary_Somatosensory_Cortex
 Primary_Somatosensory_Cortex_Shoulder
 Primary_Somatosensory_Cortex_Trunk
 Primary_Somatosensory_Cortex_Upperlips
 Secondary_Somatosensory_Cortex
 Ectorhinal_Cortex
 Lateral_Temporal_Associative_Cortex
 Temporal_Associative_Cortex
 Lateral_Secondary_Visual_Cortex
 Medio_Lateral_Secondary_Visual_Cortex
 Medio_Medial_Secondary_Visual_Cortex
 Primary_Visual_Cortex_Binocular_Area
 Primary_Visual_Cortex
 Primary_Visual_Cortex_Monocular_Area
 Bed_Nucleus_of_the_Stria_Terminalis
 Hypothalamic_Region
 Periaqueductal_Gray
 Pretectal_Region
 External_Cortex_of_the_Inferior_Colliculus
 Septal_Region
 Basal_Forebrain_Region
 Interpeduncular_Nucleus
 Substantia_Nigra
 Superficial_Gray_Layer_of_the_Superior_Colliculus
 Glomerular_Layer_of_the_Accessory_Olfactory_Bulb
 Glomerular_Layer_of_the_Olfactory_Bulb
 Anterior_Commissure_anterior_part
 Anterior_Commissure_posterior_part
 Dorsal_Fornix
 Brainstem
 Inferior_Olive_PyramidalDecusation_SP5
 Posterior_Commissure
 Fimbria_of_the_Hippocampus
 Periventricular_Grey
 Medial_Lemniscus
 Middle_Cerebellar_Peduncle
 Inferior_Cerebellar_Peduncle
 Brachium pontis
 Fornix
 Mammillothalamic_Tract
 Thalamus_
 Ventral_Hippocampal_Commissure
 Corpus_Callosum_and_Associated
 Descending_Corticofugal_and_Globus_Pallidum
 Brachium_of_the_Superior_Colliculus
 Commissure_of_the_Inferior_Colliculus
 Deeper_Layers_of_the_Superior_Colliculus
