# Supplementary material for: Quantitative susceptibility mapping demonstrates ageing-related long-term structural brain changes in adult rats after mild ischaemic stroke
Source: Brain Commun. 2026 May 21;8(3):fcag182. doi: 10.1093/braincomms/fcag182 (PMC13228143; doi:10.1093/braincomms/fcag182)
Supplement: fcag182_Supplementary_Data [file fcag182_supplementary_data.zip › Supplementary_material_TCAM_QSM.ipynb]

# %% [code]
import pandas as pd
import numpy as np
from mprod import table2tensor
import fnmatch
from mprod.dimensionality_reduction import TCAM
from sklearn.decomposition import PCA
import matplotlib.pyplot as plt
import seaborn as sns; sns.set_style('ticks')
from scipy.stats import zscore
import nibabel as nib
import statsmodels.api as sm
import statsmodels.formula.api as smf

file_path = 'E:\desktop\cap_paper\TCAM/QSMwithoutnan.xls'# can be QSM or Volume

istr = '_QSM' #'_QSM' #'_V'

data = pd.read_excel(file_path, index_col=[0,4])

curr_side = 'contra'  #Can be ipi/contra

sig_var = 4.5

side_data = data[data.side == curr_side]

data_table = side_data[side_data.columns[data.columns.str.endswith(istr)]]

data_table.columns.values.tolist()

excluded_regions=['Olfactory_Bulb'+istr,'Genu_of_the_Facial_Nerve'+istr,'Optic_Tract_and_Optic_Chiasm'+istr,\
                  'Spinal_Cord'+istr,'Optic_Pathways'+istr, 'Brachium_Pontis'+istr,'SP5'+istr,'Anterior_Commissure_Intrabulbar_part'+istr]

data_table.drop(excluded_regions, axis=1, inplace=True)


# %% [markdown]
There regions are not included in Bruce's version:

['Optic_Pathways_QSM',
 'Anterior_Commissure_Intrabulbar_part_QSM',
 'Deeper_Layers_of_the_Superior_Colliculus_QSM',
 'Commissure_of_the_Inferior_Colliculus_QSM',
 'SP5_QSM']
 
 <h2> Preprocessing </h2>

# %% [code]
#Z score normalization
data_normalized = data_table.apply(zscore)   
display(data_normalized.head())
data_normalized

# %% [code]
# Converting data table to tensor representation
data_tensor, map1, map3 =  table2tensor(data_normalized)

# Sanity check
(data_tensor[map1['C11'],:, map3[0]] == data_normalized.loc[('C11',0)].values).all() # True


# %% [code]
# Implementing TCAM on tensor data
tca = TCAM(n_components=None)

tca_trans = tca.fit_transform(data_tensor)

# Accessing loadings, variance explained, scores

tca_loadings = tca.mode2_loadings  # Obtain TCAM loadings
tca_var = tca.explained_variance_ratio_*100 # % explained variation per TCA factor

tca_df = pd.DataFrame(tca_trans)   # Cast TCA scores to dataframe
tca_df.rename(index = dict(map(reversed, map1.items()))
              , inplace = True)    # use the inverse of map1 to denote each row 
                                   # of the TCAM scores with it's subject ID
nc = sum(tca_var>sig_var)
display(tca_var[tca_var>=sig_var])


# %% [markdown]
<h2> Scree plot </h2>

# %% [code]
plt.rcParams['figure.figsize'] = [10, 5]
plt.plot(np.arange(len(tca_var))+1, tca_var, 'o-', linewidth=2, color='blue')
plt.title('Scree Plot')
plt.xlabel('Latent Component')
plt.ylabel('Variance Explained')
plt.savefig('./Figures/'+curr_side+istr+'_scree.pdf',orientation='landscape',bbox_inches='tight')
plt.show()

# %% [code]
mode1_reverse_map = {val:k for k,val in map1.items()}

df_tca = pd.DataFrame(tca_trans).rename(index = mode1_reverse_map)

rounded_expvar = np.round(100*tca.explained_variance_ratio_,2)

df_tca.columns = [f'F{i}:{val}%' for i,val in enumerate(rounded_expvar, start = 1)]

df_plot = side_data.merge(df_tca, left_on = 'subject', right_index=True)

f1 = df_tca.columns[0]
f2 = df_tca.columns[1]
f3 = df_tca.columns[2]

fig, ax = plt.subplots(figsize = [2,2], dpi = 300)

sns.scatterplot(data = df_plot, x = f1, y = f2 , hue='group', ax = ax, edgecolor = 'k', linewidths=.1)

ax.legend(loc='center left', fontsize = 6, fancybox = False, framealpha = 1, edgecolor = 'k', bbox_to_anchor=(1, 0.5))

df_tca.reset_index()

#for i in range(df_tca.shape[0]):
# plt.text(x=df_tca[df_tca.columns[0]][i],y=df_tca[df_tca.columns[1]][i],s=df_tca.index[i], 
#          fontdict=dict(color="red",size=6))

plt.savefig('./Figures/'+curr_side+istr+'_comp.pdf',orientation='landscape',bbox_inches='tight')


# %% [code]
from scipy.stats import ttest_ind
df_plot.columns.values.tolist()

group1 = df_plot[(df_plot['group']=='ET') & (df_plot['timepoint']=='W00') ]
group2 = df_plot[(df_plot['group']=='Sham') & (df_plot['timepoint']=='W00') ]

#perform independent two sample t-test
ttest_ind(group1[f1], group2[f1])


# %% [markdown]
<h2> Loadings </h2>

# %% [code]
tca_loadings.shape

tc_list = ["PC"+str(i) for i in list(range(1, nc+1))]
loadings_df = pd.DataFrame(data=tca_loadings[:,:nc], columns=tc_list)
loadings_df['region'] = data_table.columns.values

loadings_df.region = loadings_df.region.str.replace(istr, "")
loadings_df.region = loadings_df.region.str.replace("_", " ")

loadings_df = loadings_df.set_index('region')

plt.rcParams['figure.figsize'] = [10, 25]
ax = sns.heatmap(loadings_df, annot=False, cmap='Spectral',yticklabels=True)
plt.savefig('./Figures/'+curr_side+istr+'_loadings.pdf',orientation='landscape',bbox_inches='tight')
plt.show()

loadings_df  = loadings_df.reset_index()

# %% [code]
for iPC in np.arange(1,nc+1):
    plt.figure()
    sorted = loadings_df.sort_values(by=['PC%d' % iPC])
    ax = sorted['PC%d' % iPC].plot(kind='barh', title='PC'+str(iPC))
    ax.set_yticklabels(sorted.region)
    plt.savefig('./Figures/'+curr_side+istr+'_PC'+str(iPC)+'_loadings_bar.pdf',bbox_inches='tight')

# %% [code]
import matplotlib.transforms as mt
plt.rcParams['figure.figsize'] = [6, 10]

iclip = 0.12

for iPC in np.arange(1,nc+1):
    
    sorted = loadings_df.sort_values(by=['PC%d' % iPC])
    
    plt_posdata = sorted[sorted['PC%d' % iPC]>=iclip]
    plt_negdata = sorted[sorted['PC%d' % iPC]<=-iclip]
    
    if (not plt_posdata.empty) & (not plt_negdata.empty):
        
        fig,(ax,ax2) = plt.subplots(2, 1, sharex=True )
        
        plt.sca(ax)
        plt_posdata['PC%d' % iPC].plot( kind='barh', title='PC'+str(iPC), colormap='Spectral')
        plt.axvline(x=0, color=[0.3,0.3,0.3], linestyle='--',linewidth=1)
        ax.set_yticklabels(plt_posdata.region)
    
    
        plt.tick_params(
        axis='x',          # changes apply to the x-axis
        which='both',      # both major and minor ticks are affected
        bottom=False,      # ticks along the bottom edge are off
        top=False,         # ticks along the top edge are off
        labelbottom=False) # labels along the bottom edge are off
        
        plt.sca(ax2)
        plt_negdata['PC%d' % iPC].plot( kind='barh')
        plt.axvline(x=0, color=[0.3,0.3,0.3], linestyle='--', linewidth=1)
        ax2.set_yticklabels(plt_negdata.region)
        ax2.set_position
    
        # hide the spines between ax and ax2
        ax.spines['bottom'].set_visible(False)
        ax2.spines['top'].set_visible(False)

    
        # Make the spacing between the two axes a bit smaller
        plt.subplots_adjust(hspace=0.05)
    
        d = .25  # proportion of vertical to horizontal extent of the slanted line
        kwargs = dict(marker=[(-1, -d), (1, d)], markersize=12,
              linestyle="none", color='k', mec='k', mew=1, clip_on=False)
        ax.plot([0, 1], [0, 0], transform=ax.transAxes, **kwargs)
        ax2.plot([0, 1], [1, 1], transform=ax2.transAxes, **kwargs)
    
        # Making sure bar width is identical across plots
        pos1 = ax.get_position()
        ax.set_position(mt.Bbox.from_extents(pos1.x0,pos1.y0,pos1.x1,pos1.y0+plt_posdata.shape[0]*0.04))
    
        pos2 = ax.get_position()
        y12 = pos2.y0-0.01
        ax2.set_position(mt.Bbox.from_extents(pos2.x0,y12-plt_negdata.shape[0]*0.04,pos1.x1,y12))
        
    elif not plt_posdata.empty:
        
        fig = plt.figure
        ax = plt_posdata['PC%d' % iPC].plot( kind='barh', title='PC'+str(iPC),colormap='Spectral')
        plt.axvline(x=0, color=[0.3,0.3,0.3], linestyle='--',linewidth=1)
        ax.set_yticklabels(plt_posdata.region)
       
    elif not plt_negdata.empty:
        
        fig = plt.figure
        ax = plt_negdata['PC%d' % iPC].plot( kind='barh', title='PC'+str(iPC))
        plt.axvline(x=0, color=[0.3,0.3,0.3], linestyle='--',linewidth=1)
        ax.set_yticklabels(plt_posdata.region)
    
    plt.savefig('./Figures/'+curr_side+istr+'_PC'+str(iPC)+'_loadings_clippedbar.pdf',bbox_inches='tight')

    
